# Supplementary material for: Development of a preliminary multivariable model predicting hamstring strain injuries during preseason screening in soccer players: a multidisciplinary approach
Source: Ann Med. 2025 May 8;57(1):2494683. doi: 10.1080/07853890.2025.2494683 (PMC12064112; doi:10.1080/07853890.2025.2494683)
Supplement: Supplemental Material [file IANN_A_2494683_SM9750.zip]

Archive with 11 entries (10 files):
- suppl_data/
- suppl_data/Supp1 Figure 1.tiff
- suppl_data/Supp1 Figure 2.tiff
- suppl_data/Supp1 Figure 3.tiff
- suppl_data/Supp1 Figure 4.tiff
- suppl_data/Supp1 Figure caption.docx
- suppl_data/Supplemental online material 1 Tables.docx
- suppl_data/Supplemental online material 1.docx
- suppl_data/Supplemental online material 2.docx
- suppl_data/Supplemental online material 3.docx
- suppl_data/Supplemental online material 4.xlsx
