# Supplementary material for: Development of a preliminary multivariable model predicting hamstring strain injuries during preseason screening in soccer players: a multidisciplinary approach
Source: Ann Med. 2025 May 8;57(1):2494683. doi: 10.1080/07853890.2025.2494683 (PMC12064112; doi:10.1080/07853890.2025.2494683)
Supplement: Supplemental Material [file IANN_A_2494683_SM9750.zip › suppl_data/Supplemental online material 4.xlsx]

## Sheet: Instructions
	How to measure study variables?
	Step 1 : Questionnaires and personal data collection
	* Collection of age, sex and history of hamstring strain injuries
	* Subjective norms in soccer regarding pain and fatigue: calculate the total score (sum) of the following questionnaire
	Instructions: Please select the number that best reflects your level of agreement or disagreement with each of the following statements.
			Strongly disagree						Strongly agreee
			1	2	3	4	5	6	7
	1. In my sport, we don't listen to ourselves when we're tired		.	.	.	.	.	.	.
	2. In my sport, it's not uncommon to train despite pain		.	.	.	.	.	.	.
	3. In my sport, sometimes we play a match with pain		.	.	.	.	.	.	.
	* Perceived vulnerability to soccer-related injury: calculate the total score (sum) of the following questionnaire
	Instructions: Please select the number that best reflects your answer for each of the following questions.
			No chance of being injured						Certain to be injured
			1	2	3	4	5	6	7
	1. What do you believe is the chance that you will get an injury while playing soccer?		.	.	.	.	.	.	.
			Not at all susceptible						Very susceptible
			1	2	3	4	5	6	7
	2. How susceptible do you feel you will get an injury while playing soccer?		.	.	.	.	.	.	.
			Less than a 10% chance						100% chance
			1	2	3	4	5	6	7
	3. What do you believe is the chance that you will get an injury while playing soccer?		.	.	.	.	.	.	.
			A lot lower						A lot higher
			1	2	3	4	5	6	7
	4. What do you believe your chances are of getting an injury while playing soccer compared with other soccer players?		.	.	.	.	.	.	.
	Step 2 : Pre-sprint force test
	* Maximal voluntary isometric torque of knee flexors at long hamstring muscle length: Pre-sprint TmaxKF (N.m)
	After a proper general and specific warm-up on the ergometer, measure the peak torque developped during a maximal isometric contraction of the knee flexors of the dominant lower limb at 30° of knee flexion and 50° of hip flexion (i.e., in a position close to the usual injury position during sprints, in the late swing phase, Fig. 1).
	The force captor is placed 5cm above the external malleolus. Lever arm is measured between the fibula head and the contact of the force captor.
	Give the player two trials. If the difference in peak force/torque values between the two trials exceeds 5%, a third maximal contraction must be performed. One minute of rest was taken between two trials. The higher peak torque/force is retained (Pre-sprints TmaxKF (N.m)/Pre-sprints FmaxKF (N)).
						Fig. 1. Position for the maximal voluntary isometric torque of knee flexors assessment
	Step 3 : Repeated sprints
	Layout of the equipment for the repeated sprints test is illustrated in Fig. 2.
	After a proper sprint warm-up, the player performes ten repetitions of 30-m all-out sprints on a synthetic pitch, starting from a static standing position every 30s. Sprint times are recorded using photocells.
	* Best sprint time (s)
	Retain the fastest sprint time of the ten sprints achieved.
	* Maximal theoretical velocity: Max V0 (m.s-1)
	From the radar data, calculate the force-velocity profile of the player for each sprint and retain the maximal value of V0 during the test.
			Fig. 2. Equipment layout for the repeated sprints test
	Step 4 : Post-sprint force test
	* Maximal voluntary isometric torque of knee flexors at long hamstring muscle length in fatigue conditions: Post-sprint TmaxKF (N.m)
	Immediately after the last sprint, repeat the measurement of the maximal voluntary isometric torque of knee flexors of the dominant lower limb at long hamstring muscle length (one trial).

## Sheet: Calculation of HSI risk
	Note. Use unstandardized data to complete the table. For variables linked to force, please complete the lever arm and the force data cells ("Pre-sprint Fmax" and "Post-sprint Fmax") if your ergometer provide you force data (in Newtons). If you directly get the torque from your ergometer (in Newtons meter), please directly complete the cells ""Pre-sprint Tmax" and "Post-sprint Tmax", and ignore th…
	At risk of HSI	Group	Player name	Player first name	Date (AAAA-MM-DD)	Sex (Female=1, Male=0)	Age (years old)	HSI history (Yes=1, No=0)	Perceived vulnerability score	Subjective norms score	Lever arm (m)	Pre-sprint FmaxKF (N)	Pre-sprint TmaxKF (N.m)	Post-sprint FmaxKF (N)	Post-sprint TmaxKF (N.m)	ΔTmaxKF (%)	Best sprint time (s)	Max V0 (m.s-1)	Score
							18.2623		12.8443	14.2787						-6.50012	4.41525	8.85926
							3.42765		10.9614	4.00467						12.223	0.230211	0.708497
	At risk	Example1	Name1	Surname1	2023-11-21	1	19	0	10	15	0.33	420	138.6	387	127.71	-7.85714	4.44	8.75	0.470946
	Not at risk	Example2	Name2	Surname2	2023-11-22	0	17	1	8	12	0.38	450	171	423	160.74	-6	4.39	8.92	0.141252

## Sheet: Base
Age	Perceived vulnerability	Subjective norms	ΔTmaxKF at Post1 Dom	Best sprint	Max V0
20	15	18	22.6019	4.17	8.94605
17	17	17	13.5598	4.38	8.9962
24	14	14	-8.59057	4.14	9.23163
17	22	14	-20.1686	4.46	8.59747
15	15	10	-11.1895	4.4	8.48672
17	7	6	-28.5173	4.25	9.09637
21	12	6	-10.6266	4.35	8.44581
18	12	12	20.7359	4.36	8.44581
17	12	12	0.741203	4.58	9.78504
29	11	16	-9.42755	4	9.77961
22	9	17	-39.2886	4	9.78307
19	16	15	-17.7346	4.29	9.65877
15	15	16	-6.76487	4.21	9.38231
17	15	15	-13.3719	4.38	8.93084
18	4	13	-14.7533	4.21	9.70855
16	16	12	-29.3479	4.11	9.41209
16	8	8	-6.15708	4.38	8.70037
17	14	5	-21.7747	4.41	8.81952
19	4	21	17.8965	4.39	8.73574
17	14	11	3.81471	4.63	8.53899
16	10	16	2.09832	4.8	7.63463
18	7	13	-4.51023	4.7	9.7863
17	7	16	5.81028	4.33	8.69514
22	20	19	-15.1668	4.55	8.24343
22	15	10	-11.2337	4.85	7.63463
17	11	13	13.3267	4.6	9.78504
17	9	21	0.715698	4.08	9.97991
23	14	10	-2.71208	4.13	9.43221
16	13	14	-11.8899	4.13	9.09698
17	24	21	-14.8692	4.26	9.19478
20	6	9	-1.18337	4.42	9.22542
19	14	17	-18.9491	4.93	7.36168
17	15	14	-12.8716	4.53	8.61369
16	14	9	-3.31331	4.45	8.87174
18	19	18	-6.06967	4.26	9.22732
15	14	18	-11.4701	4.31	8.88322
17	13	15	2.55085	4.61	7.99
17	10	15	16.2568	4.75	7.8161
17	10	17	-13.9188	4.4	9.46595
16	11	12	-13.0612	4.41	8.07348
16	8	18	-5.17831	4.34	8.71055
17	21	15	-0.856461	4.19	9.15768
16	14	14	8.2769	4.44	8.91218
19	7	10	8.27968	4.41	9.00823
17	13	15	-16.4704	4.58	8.46801
24	19	14	-12.6504	5.11	9.74451
27	17	20	6.73955	4.65	7.87103
24	12	19	25.1613	4.7	7.67057
33	20	18	-10.43	4.46	10.2568
16	11	16	-21.4467	4.4	9.46595
17	14	17	-15.0566	4.22	8.90868
18	17	19	-8.27117	4.24	8.96263
18	13	12	-2.09578	4.08	10.4202
17	15	13	-15.3457	4.28	9.13166
28	10	17	-12.3582	4.35	8.67882
15	10	21	-15.3975	4.28	8.75097
18	7	21	0.80405	4.42	9.30375
16	5	15	16.2555	4.61	7.97398
16	9	15	-17.3436	4.27	9.23389
16	10	14	-15.8562	4.14	9.28287
17	8	9	1.43668	4.11	9.26513
17	12	7	1.55821	4.21	10.061
17	17	16	-22.4794	4.13	9.55604
18	16	17	3.84355	4.6	8.46801
16	5	6	-14.5668	4.3	9.12114
19	8	13	-0.587084	4.77	7.67326
17	17	14	-11.4494	4.52	8.15025
16	12	6	-13.5842	4.45	8.74814
20	19	16	-8.09041	4.17	9.15768
16	13	15	1.38128	4.62	8.53899
16	16	10	-10.258	4.47	8.74
16	13	18	-8.75633	4.61	7.99
15	21	15	-18.6175	4.2	8.19934
18	14	15	-5.40002	4.34	9.54
33	9	18	-10.8486	4.45	8.59747
16	17	17	-35.6315	4.19	8.93941
17	12	12	0.226244	4.78	7.82
19	10	19	-9.65591	4.4	8.27
17	11	4	-8.84745	4.75	7.67326
14	16	20	-8.13708	4.39	7.99
15	11	11	-7.7914	4.51	8.15025
20	18	19	22.765	4.75	7.88024
16	12	10	-19.8099	4.28	8.89798
16	11	15	-3.91991	4.53	9.69461
21	16	15	8.94661	4.75	7.6793
16	17	14	-17.4934	4.34	8.97
18	10	10	-18.4452	4.77	9.77556
16	7	17	-1.86045	4.08	9.74637
18	13	3	-20.8992	4.78	8.03
17	12	15	-3.97097	4.53	8.61369
16	10	15	15.6769	4.15	9.15768
21	13	18	11.0508	4.48	9.16583
15	14	16	-11.1353	4.62	7.57107
19	11	16	-13.8059	5.06	7.36168
16	12	18	-10.1679	4.31	8.94259
21	14	10	3.61491	4.63	7.87103
22	15	17	-3.29046	4.25	8.80185
22	16	15	14.4629	4.66	7.75501
17	14	18	-6.35882	4.33	8.83725
17	17	19	4.8	4.28	9.12114
24	7	18	-29.1771	4.8	7.59989
23	9	12	0.768512	4.31	8.81
18	9	19	-7.82609	4.46	8.71254
16	16	18	6.68233	4.2	10.061
17	16	12	-20.7459	4.23	9.23453
15	14	4	4.0133	4.44	8.64603
19	14	15	-25.5206	3.93	10.8683
23	17	14	-17.3725	4.37	8.35
19	12	11	-10.212	4.21	9.70271
16	14	13	-9.23537	4.65	8.81928
17	14	19	4.79786	4.26	8.72574
17	11	10	-1.16197	4.03	9.49482
16	16	12	-7.72439	4.68	9.73157
15	15	12	-8.81752	4.37	8.69596
26	14	17	-14.3731	4.48	8.55595
18	11	16	-17.0397	4.3	9.32512
16	6	18	-10.7194	4.44	8.74983
16	18	14	-24.3054	4.2	9.70855
16	10	16	2.60213	4.32	8.69514
16	17	9	4.36867	4.83	9.74451
